# Supplementary material for: Detroit Interventional Pain Assessment Scale: A Pain Score and Method for Measuring and Evaluating Post-Operative Pain Management—A Prospective Study
Source: Medicina (Kaunas). 2023 Nov 9;59(11):1976. doi: 10.3390/medicina59111976 (PMC10673537; doi:10.3390/medicina59111976)
Supplement: Supplementary file 1 [file medicina-59-01976-s001.zip]

Archive with 1 entries (1 files):
- medicina-2627174-supplementary.pdf
